# Supplementary material for: A Joint Transcriptomic and Metabolomic Analysis Reveals the Regulation of Shading on Lignin Biosynthesis in Asparagus
Source: Int J Mol Sci. 2023 Jan 12;24(2):1539. doi: 10.3390/ijms24021539 (PMC9866179; doi:10.3390/ijms24021539)
Supplement: Supplementary file 1 [file ijms-24-01539-s001.zip]

Archive with 1 entries (1 files):
- ijms-2085808-supplementary.xlsx
