# Supplementary material for: A Joint Transcriptomic and Metabolomic Analysis Reveals the Regulation of Shading on Lignin Biosynthesis in Asparagus
Source: Int J Mol Sci. 2023 Jan 12;24(2):1539. doi: 10.3390/ijms24021539 (PMC9866179; doi:10.3390/ijms24021539)
Supplement: Supplementary file 1 [file ijms-24-01539-s001.zip › ijms-2085808-supplementary.xlsx]

## Sheet: Sheet1
Table S1 Sequences of primers used in qRT-PCR
Gene ID	Molecular function	Forward primer (5'→3')	Reverse primer (5'→3')
Actin		CCGACTACAACATCCAGAA	ACTCCTTCCTCAGCCTAAT
109826061	PAL1	ACAGGCAGTCAAGAACAC	GTAGGCGAACACATACTCT
109836321	PAL	GGAGCACATCTTAGAAGGAA	CGATACACCGATAGGAGTC
109842640	C4H	AAGGAATGGTCATCAGGAAG	GTCGCCGTAGTTGTAGTC
109822869	4CL	GTGCCAGTCATCGTCATT	CGTCTTGTGTCAGGTTGT
109831608	CCOAMT	CTCATCAACGCCAAGAAC	CCTCACGGAAGTCAATCT
109824308	POD	GCCAAGCGATATACCAAGA	GTTCCTCACAATAGTCTCAAG
109829995	POD1	CAACTACTACAAGAACCTCATC	CTACAGCACAGCACACTAA
109825981	Fd	ACTTGTGTCTCGTATCCTAC	CAGCACCATACTTGTTCATT
109829157	Rbulose	CCTCTCCTACCTTCCTACC	GCTTCCACATTGTCCAGTA
109840037	PDC	CCACCAAGTATTCCTCTCAA	CTCGTATCCGCAGTTCTC
109830273	ADH	CACTCTGCCACACTGATG	TGTTGCTCTCCTCGGATT
109823954	ADH1	CAGGATTAACACCGACAGA	TGCCACAACTAAGGATACAA
